# Supplementary material for: Group B Streptococcus among Pregnant Women and Neonates in Saudi Arabia: A Systemic Review
Source: Pathogens. 2022 Sep 10;11(9):1029. doi: 10.3390/pathogens11091029 (PMC9501235; doi:10.3390/pathogens11091029)
Supplement: Supplementary file 1 [file pathogens-11-01029-s001.zip]

Archive with 1 entries (1 files):
- pathogens-1891813-supplementary.xlsx
