# Supplementary material for: Group B Streptococcus among Pregnant Women and Neonates in Saudi Arabia: A Systemic Review
Source: Pathogens. 2022 Sep 10;11(9):1029. doi: 10.3390/pathogens11091029 (PMC9501235; doi:10.3390/pathogens11091029)
Supplement: Supplementary file 1 [file pathogens-11-01029-s001.zip › pathogens-1891813-supplementary.xlsx]

## Sheet: Cross-sectional
Study ID	New Castle Ottawa scale assessment (NOS)
	cross sectional studies
	Selection				Comparability	Outcome		Quality Score
	Representativeness of the sample	Sample size	Ascertainment of exposure	Non-respondents	The subjects in different outcome groups are comparable, based on the study design or analysis. Confounding factors are controlled.	Assessment of outcome	Analysis & Reporting the results
Ahmed et al. 2015	*	-	Not applicable	-	Not applicable	*	-	Poor quality
Al-Suleiman et al. 1991	*	-	Not applicable	-	Not applicable	*	-	Poor quality
Al-sunaidi et al. 2011	*	-	Not applicable	-	Not applicable	*	-	Poor quality
Arain et al. 2015	*	-	Not applicable	-	Not applicable	*	*	Poor quality
El-Kersh et al. 2002	*	-	Not applicable	-	Not applicable	*	*	Poor quality
El-Kersh et al. 2012	*	-	Not applicable	-	Not applicable	*	*	Poor quality
Khan et al. 2015	*	-	Not applicable	-	Not applicable	*	-	Poor quality
Khater et al. 2021	*	-	Not applicable	-	Not applicable	*	*	Poor quality
Milyani and Rokbah et al. 2011	*	-	Not applicable	-	*	*	-	Fair quality
Mohamed et al. 2020	*	-	Not applicable	-	Not applicable	*	-	Poor quality
Musleh et al. 2018	*	-	Not applicable	-	Not applicable	*	-	Poor quality
Rabaan et al. 2017	*	-	Not applicable	-	Not applicable	*	*	Poor quality
Uduman et al. 1985	*	-	Not applicable	-	Not applicable	*	-	Poor quality
Zamzami et al. 2011	*	-	Not applicable	-	Not applicable	*	-	Poor quality

## Sheet: Retrosective-Cohort
Study ID	New Castle Ottawa scale assessment (NOS)
	Cohort studies
	Selection				Comparability	Outcome			Quality Score
	Representativeness of the exposed cohort	Selection of the non exposed cohort	Ascertainment of exposure	Demonstration that outcome of interest was not present at start of study	Comparability of cohorts on the basis of the design or analysis	Assessment of outcome	Was follow-up long enough for outcomes to occur	Adequacy of follow up of cohorts
Hussain et al. 2015	*	Not applicable	*	-	Not applicable	*	*	*	Poor quality
Al-Matary et al. 2019	*	Not applicable	*	-	Not applicable	*	*	*	Poor quality
Almudeer et al. 2020	*	Not applicable	*	-	Not applicable	*	*	*	Poor quality
Almuneef et al. 2000	*	Not applicable	-	-	Not applicable	-	*	*	Poor quality
Lama et al. 2019	*	Not applicable	*	-	Not applicable	*	*	*	Poor quality

## Sheet: Case-control
Study ID	New Castle Ottawa scale assessment (NOS)
	Case Control Studies
	Selection				Comparability	Exposure			Quality Score
	Is the case definition adequate?	Representativeness of the cases	Selection of Controls	Definition of Controls	Comparability of cases and controls on the basis of the design or analysis	Ascertainment of exposure	Same method of ascertainment for cases and controls	Non-Response rate
Al-Kadri et al. 2013	*	*	*	*	**	*	*	-	Good quality
Dawodu et al. 1998	*	*	-	-	-	*	-	-	Poor quality
